# Supplementary material for: A Pipeline NanoTRF as a New Tool for De Novo Satellite DNA Identification in the Raw Nanopore Sequencing Reads of Plant Genomes
Source: Plants (Basel). 2022 Aug 12;11(16):2103. doi: 10.3390/plants11162103 (PMC9413040; doi:10.3390/plants11162103)
Supplement: Supplementary file 1 [file plants-11-02103-s001.zip]

Archive with 1 entries (1 files):
- plants-1820141-supplementary.xlsx
