# Supplementary material for: A Pipeline NanoTRF as a New Tool for De Novo Satellite DNA Identification in the Raw Nanopore Sequencing Reads of Plant Genomes
Source: Plants (Basel). 2022 Aug 12;11(16):2103. doi: 10.3390/plants11162103 (PMC9413040; doi:10.3390/plants11162103)
Supplement: Supplementary file 1 [file plants-11-02103-s001.zip › plants-1820141-supplementary.xlsx]

## Sheet: nanoTRF report for D.antarctica
Cluster.id	min.Contig.Cap3.Length	max.Contig.Cap3.Length	Genome.portion	corr.Genome.portion	Length of the detected subrepeats
clust1	413	2471	0.5203	0.928	339 - 376
clust9	409	3102	0.3628	0.398	361 - 391
clust24	367	4099	0.3202	0.58	331 - 363
clust0	394	4905	0.3115	0.331	376 - 405
clust11	156	3206	0.261	0.248	154 - 182
clust6	344	4024	0.1687	1.462	62 - 342
clust2	196	3957	0.1577	0.158	156 - 328
clust33	179	2394	0.1551	0.171	168 - 193
clust4	359	1597	0.1385	0.174	122 - 393
clust28	389	2501	0.1047	0.492	351 - 504
clust25	329	2075	0.0901	0.767	348 - 367
clust56	347	2274	0.083	0.132	347 - 370
clust27	59	8585	0.0747	7.205	36 - 105
clust87	160	3105	0.0596	0.136	115 - 601
clust20	733	2895	0.0554	0.097	655 - 658
clust62	469	2654	0.0505	0.058	379 - 404
clust78	723	5203	0.0479	0.059	179 - 900
clust23	130	9996	0.043	0.341	57 - 136
clust55	392	2265	0.0394	0.044	320 - 326
clust71	736	2285	0.0381	0.109	663 - 666
clust85	1295	2429	0.0359	0.091	nf - nf
clust30	743	1787	0.0315	0.057	679 - 679
clust19	45	269	0.0311	0.224	31 - 54
clust105	500	1394	0.0236	0.092	352 - 361
clust84	355	355	0.0221	0	35 - 35
clust67	564	1696	0.0211	0.138	346 - 347
clust18	49	3483	0.0202	0.265	34 - 110
clust35	501	2979	0.0192	0.02	369 - 373
clust41	61	466	0.019	0.288	57 - 64
clust115	2192	2192	0.0185	0.216	647 - 647
clust136	528	1012	0.017	0.021	nf - nf
clust243	1094	1219	0.0167	0.041	nf - nf
clust45	235	1504	0.016	0.024	116 - 255
clust47	466	744	0.0152	0.016	nf - nf
clust117	652	1388	0.015	0.056	361 - 386
clust7	42	3960	0.0143	0.95	32 - 161
clust13	823	2449	0.0139	0.07	504 - 504
clust43	522	522	0.0135	0	33 - 33
clust93	754	1734	0.0134	0.065	nf - nf
clust264	1792	1792	0.0123	0.032	364 - 364
clust38	897	1098	0.0113	0.209	nf - nf
clust12	61	3149	0.011	0.134	46 - 87
clust106	398	577	0.0107	0.145	nf - nf
Total			3.5047
